# Supplementary material for: Prophylactic Radical Fimbriectomy with Delayed Oophorectomy in Women with a High Risk of Developing an Ovarian Carcinoma: Results of a Prospective National Pilot Study
Source: Cancers (Basel). 2023 Feb 10;15(4):1141. doi: 10.3390/cancers15041141 (PMC9954021; doi:10.3390/cancers15041141)
Supplement: Supplementary file 1 [file cancers-15-01141-s001.zip]

Archive with 1 entries (1 files):
- cancers-2203213-supplementary.pdf
